# Supplementary material for: Acute Macular Neuroretinopathy after SARS-CoV-2 Infection: An Analysis of Clinical and Multimodal Imaging Characteristics
Source: Diagnostics (Basel). 2023 Dec 5;13(24):3600. doi: 10.3390/diagnostics13243600 (PMC10742651; doi:10.3390/diagnostics13243600)
Supplement: Supplementary file 1 [file diagnostics-13-03600-s001.zip]

Archive with 1 entries (1 files):
- diagnostics-2631153-supplementary.pdf
